# Supplementary material for: Root microbiota dynamics of perennial Arabis alpina are dependent on soil residence time but independent of flowering time
Source: ISME J. 2016 Aug 2;11(1):43–55. doi: 10.1038/ismej.2016.109 (PMC5097464; doi:10.1038/ismej.2016.109)
Supplement: Supplementary Data S1 [file ismej2016109x2.xlsx]

## Sheet: Data S1
Soil type and environment experiments														Read counts
SampleID	BC_ID	Barcode	Type	Species	Genotype	Timepoint (weeks)	State	Soil	Environment	Technique	Biological Replicate	Technical Replicate	Library	demultiplexed	Usearch	Thresholded
L1264.Paj.1.R.C8.GH	B5-25	TGTGTTACTCCT	Root	Arabis	Pajares	12	vegetative	CS Spring-13	Controlled	Illumina	26	1	L1264	49798	37445	36915
L1264.Paj.2.R.C8.GH	B5-26	TGCACAGTCGCT	Root	Arabis	Pajares	12	vegetative	CS Spring-13	Controlled	Illumina	26	2	L1264	38976	30024	29587
L1264.Paj.3.R.C8.GH	B5-27	TTCTAGAGTGCG	Root	Arabis	Pajares	12	vegetative	CS Spring-13	Controlled	Illumina	26	3	L1264	35000	26328	25921
L1264.Paj.4.R.C8.GH	B5-28	ACACCTGCGATC	Root	Arabis	Pajares	12	vegetative	CS Spring-13	Controlled	Illumina	26	4	L1264	34441	25876	25569
L1264.Paj.1.R.FS.GH	B5-29	ATTCCTCTCCAC	Root	Arabis	Pajares	12	vegetative	FS Fall-12	Controlled	Illumina	26	1	L1264	46758	30114	29762
L1264.Paj.2.R.FS.GH	B5-30	CATCGACGAGTT	Root	Arabis	Pajares	12	vegetative	FS Fall-12	Controlled	Illumina	26	2	L1264	30621	24243	24092
L1264.Paj.3.R.FS.GH	B5-31	CACCACAGAATC	Root	Arabis	Pajares	12	vegetative	FS Fall-12	Controlled	Illumina	26	3	L1264	36715	25172	24901
L1264.Paj.4.R.FS.GH	B5-32	GGTCTTAGCACC	Root	Arabis	Pajares	12	vegetative	FS Fall-12	Controlled	Illumina	26	4	L1264	33451	22817	22645
L1264.Paj.5.R.FS.GH	B5-33	TATCGCGCGATA	Root	Arabis	Pajares	12	vegetative	FS Fall-12	Controlled	Illumina	26	5	L1264	56924	43107	42742
L1264.Gal5.1.R.FS.GH	B5-34	CTCTACGAACAG	Root	Arabis	Gal5	12	Flowering	FS Fall-12	Controlled	Illumina	26	1	L1264	54620	34150	33862
L1264.Gal5.2.R.FS.GH	B5-35	CTCCTCCCTTAC	Root	Arabis	Gal5	12	Flowering	FS Fall-12	Controlled	Illumina	26	2	L1264	63532	45375	44940
L1264.Gal5.3.R.FS.GH	B5-36	CGTGTTATGTGG	Root	Arabis	Gal5	12	Flowering	FS Fall-12	Controlled	Illumina	26	3	L1264	61118	45951	45574
L1264.Gal5.4.R.FS.GH	B5-37	ATTAGCAGCGTA	Root	Arabis	Gal5	12	Flowering	FS Fall-12	Controlled	Illumina	26	4	L1264	63191	45166	44864
L1264.Gal5.5.R.FS.GH	B5-38	CAAGTTTCCGCG	Root	Arabis	Gal5	12	Flowering	FS Fall-12	Controlled	Illumina	26	5	L1264	56014	38971	38636
L1264.Gal60.1.R.FS.GH	B5-39	CCTTGTTCACCT	Root	Arabis	Gal60	12	bolting	FS Fall-12	Controlled	Illumina	26	1	L1264	47007	34015	33724
L1264.Gal60.2.R.FS.GH	B5-40	AACCAGCAGATT	Root	Arabis	Gal60	12	bolting	FS Fall-12	Controlled	Illumina	26	2	L1264	30425	21531	21324
L1264.Gal60.3.R.FS.GH	B5-41	CTAGAGCTCCCA	Root	Arabis	Gal60	12	bolting	FS Fall-12	Controlled	Illumina	26	3	L1264	40136	28874	28568
L1264.Gal60.4.R.FS.GH	B5-42	CACGCAGTCTAC	Root	Arabis	Gal60	12	bolting	FS Fall-12	Controlled	Illumina	26	4	L1264	24501	18411	18265
L1264.Gal60.5.R.FS.GH	B5-43	ACAAACATGGTC	Root	Arabis	Gal60	12	bolting	FS Fall-12	Controlled	Illumina	26	5	L1264	40003	27171	26994
L1264.C8.1.BS.GH	B5-44	TCGAAACATGCA	Soil	NA	NA	12	NA	CS Spring-13	Controlled	Illumina	26	1	L1264	59511	43533	39731
L1264.C8.2.BS.GH	B5-45	TTCCCACCCATT	Soil	NA	NA	12	NA	CS Spring-13	Controlled	Illumina	26	2	L1264	53391	38922	35805
L1264.C8.3.BS.GH	B5-46	AGCAGAACATCT	Soil	NA	NA	12	NA	CS Spring-13	Controlled	Illumina	26	3	L1264	58031	41663	38330
L1264.C8.4.BS.GH	B5-47	GAAACATCCCAC	Soil	NA	NA	12	NA	CS Spring-13	Controlled	Illumina	26	4	L1264	68305	52036	48101
L1264.FS.1.BS.GH	B5-48	CTGTCAGTGACC	Soil	NA	NA	12	NA	FS Fall-12	Controlled	Illumina	26	1	L1264	69806	49567	46992
L1264.FS.2.BS.GH	B5-49	CGGATCTAGTGT	Soil	NA	NA	12	NA	FS Fall-12	Controlled	Illumina	26	2	L1264	109110	75797	71891
L1264.FS.3.BS.GH	B5-50	TTCTCCATCACA	Soil	NA	NA	12	NA	FS Fall-12	Controlled	Illumina	26	3	L1264	106315	75773	72358
L1264.FS.4.BS.GH	B5-51	ATTTAGGACGAC	Soil	NA	NA	12	NA	FS Fall-12	Controlled	Illumina	26	4	L1264	86156	60204	56751
L1264.Gal60.1.R.FS.NS	B5-52	GGTTTAACACGC	Root	Arabis	Gal60	NA	vegetative	FS Fall-12	Natural Site	Illumina	26	1	L1264	58021	43632	43087
L1264.Gal60.2.R.FS.NS	B5-53	AGACAGTAGGAG	Root	Arabis	Gal60	NA	vegetative	FS Fall-12	Natural Site	Illumina	26	2	L1264	56637	42172	41742
L1264.Gal60.3.R.FS.NS	B5-54	GCAGATTTCCAG	Root	Arabis	Gal60	NA	vegetative	FS Fall-12	Natural Site	Illumina	26	3	L1264	67556	50214	49762
L1264.Gal60.4.R.FS.NS	B5-55	AGATGATCAGTC	Root	Arabis	Gal60	NA	vegetative	FS Fall-12	Natural Site	Illumina	26	4	L1264	76691	53083	52482
L1264.Gal60.5.R.FS.NS	B5-56	TATCACCGGCAC	Root	Arabis	Gal60	NA	vegetative	FS Fall-12	Natural Site	Illumina	26	5	L1264	93495	70511	69639
L1264.Paj.1.Rh.C8.GH	B5-57	CCAGATATAGCA	Rhizosphere	Arabis	Pajares	12	NA	CS Spring-13	Controlled	Illumina	26	1	L1264	110025	78985	74188
L1264.Paj.2.Rh.C8.GH	B5-58	GGTCTCCTACAG	Rhizosphere	Arabis	Pajares	12	NA	CS Spring-13	Controlled	Illumina	26	2	L1264	95023	68176	63799
L1264.Paj.3.Rh.C8.GH	B5-59	ACAGCTCAAACA	Rhizosphere	Arabis	Pajares	12	NA	CS Spring-13	Controlled	Illumina	26	3	L1264	144656	103341	97416
L1264.Paj.4.Rh.C8.GH	B5-60	ATAGCGAACTCA	Rhizosphere	Arabis	Pajares	12	NA	CS Spring-13	Controlled	Illumina	26	4	L1264	151482	108101	102054
L1264.Paj.1.Rh.FS.GH	B5-61	AACCGCATAAGT	Rhizosphere	Arabis	Pajares	12	NA	FS Fall-12	Controlled	Illumina	26	1	L1264	147401	105548	102286
L1264.Paj.2.Rh.FS.GH	B5-62	CTTGAGAAATCG	Rhizosphere	Arabis	Pajares	12	NA	FS Fall-12	Controlled	Illumina	26	2	L1264	115816	81241	78760
L1264.Paj.3.Rh.FS.GH	B5-63	CAGTCGTTAAGA	Rhizosphere	Arabis	Pajares	12	NA	FS Fall-12	Controlled	Illumina	26	3	L1264	107823	77032	74740
L1264.Paj.4.Rh.FS.GH	B5-64	CTTCCAACTCAT	Rhizosphere	Arabis	Pajares	12	NA	FS Fall-12	Controlled	Illumina	26	4	L1264	100779	69948	68040
L1264.Paj.5.Rh.FS.GH	B5-65	AATAGCATGTCG	Rhizosphere	Arabis	Pajares	12	NA	FS Fall-12	Controlled	Illumina	26	5	L1264	73464	53298	52026
L1264.Gal5.1.Rh.FS.GH	B5-66	AAGTCACACACA	Rhizosphere	Arabis	Gal5	12	NA	FS Fall-12	Controlled	Illumina	26	1	L1264	63332	45421	44516
L1264.Gal5.2.Rh.FS.GH	B5-67	CACACAAAGTCA	Rhizosphere	Arabis	Gal5	12	NA	FS Fall-12	Controlled	Illumina	26	2	L1264	72011	52144	50860
L1264.Gal5.3.Rh.FS.GH	B5-68	GTTCCTCCATTA	Rhizosphere	Arabis	Gal5	12	NA	FS Fall-12	Controlled	Illumina	26	3	L1264	142682	104344	102086
L1264.Gal5.4.Rh.FS.GH	B5-69	CATCAAGCATAG	Rhizosphere	Arabis	Gal5	12	NA	FS Fall-12	Controlled	Illumina	26	4	L1264	100821	71963	70061
L1264.Gal5.5.Rh.FS.GH	B5-70	CAAGCCCTAGTA	Rhizosphere	Arabis	Gal5	12	NA	FS Fall-12	Controlled	Illumina	26	5	L1264	104041	75892	73951
L1264.Gal60.1.Rh.FS.GH	B5-71	CCTCTGAGAGCT	Rhizosphere	Arabis	Gal60	12	NA	FS Fall-12	Controlled	Illumina	26	1	L1264	159222	112173	108647
L1264.Gal60.2.Rh.FS.GH	B5-72	ACAAGAACCTTG	Rhizosphere	Arabis	Gal60	12	NA	FS Fall-12	Controlled	Illumina	26	2	L1264	110119	78061	75675
L1264.Gal60.3.Rh.FS.GH	B5-73	TCATTCCACTCA	Rhizosphere	Arabis	Gal60	12	NA	FS Fall-12	Controlled	Illumina	26	3	L1264	113923	77216	74981
L1264.Gal60.4.Rh.FS.GH	B5-74	ACCATCCAACGA	Rhizosphere	Arabis	Gal60	12	NA	FS Fall-12	Controlled	Illumina	26	4	L1264	97519	67679	65497
L1264.Gal60.5.Rh.FS.GH	B5-75	ATGCCGGTAATA	Rhizosphere	Arabis	Gal60	12	NA	FS Fall-12	Controlled	Illumina	26	5	L1264	78024	56138	54813
L1264.Gal60.1.Rh.FS.NS	B5-76	TCAACCCGTGAA	Rhizosphere	Arabis	Gal60	NA	NA	FS Fall-12	Natural Site	Illumina	26	1	L1264	69423	48347	46743
L1264.Gal60.2.Rh.FS.NS	B5-77	TCTGTAGAGCCA	Rhizosphere	Arabis	Gal60	NA	NA	FS Fall-12	Natural Site	Illumina	26	2	L1264	90515	56831	54147
L1264.Gal60.3.Rh.FS.NS	B5-78	TCGGATCTGTGA	Rhizosphere	Arabis	Gal60	NA	NA	FS Fall-12	Natural Site	Illumina	26	3	L1264	69317	45072	43123
L1264.Gal60.4.Rh.FS.NS	B5-79	ACTACCTCTTCA	Rhizosphere	Arabis	Gal60	NA	NA	FS Fall-12	Natural Site	Illumina	26	4	L1264	71769	50682	48715
L1264.Gal60.5.Rh.FS.NS	B5-80	CTATCCAAGTGG	Rhizosphere	Arabis	Gal60	NA	NA	FS Fall-12	Natural Site	Illumina	26	5	L1264	75229	51035	48549
L1264.FS.1.BS.NS	B5-81	AGCCAGTCATAC	Soil	NA	NA	NA	NA	FS Fall-12	Natural Site	Illumina	26	1	L1264	73316	49448	45585
L1264.FS.2.BS.NS	B5-82	GAGTTAGCATCA	Soil	NA	NA	NA	NA	FS Fall-12	Natural Site	Illumina	26	2	L1264	140602	89344	83167
L1264.FS.3.BS.NS	B5-83	TAAGACTACTGG	Soil	NA	NA	NA	NA	FS Fall-12	Natural Site	Illumina	26	3	L1264	109371	69754	64470
Time course experiments														Read counts
SampleID	BC_ID	Barcode	Type	Species	Genotype	Timepoint (weeks)	State	Soil	Environment	Technique	Biological Replicate	Technical Replicate	Library	demultiplexed	Usearch	Thresholded
L1118.pep.2.R.t2.u	B5-25	TGTGTTACTCCT	Root	Arabis	pep1	12	flowering	CS Spring-13.Sand	Controlled	Illumina	22	2	L1151	79792	61689	61170
L1118.pep.3.R.t2.u	B5-26	TGCACAGTCGCT	Root	Arabis	pep1	12	flowering	CS Spring-13.Sand	Controlled	Illumina	22	3	L1151	53430	41482	41117
L1118.pep.4.R.t2.u	B5-27	TTCTAGAGTGCG	Root	Arabis	pep1	12	flowering	CS Spring-13.Sand	Controlled	Illumina	22	4	L1151	63228	49856	49464
L1118.C8.1.BS.t2.NA	B5-32	GGTCTTAGCACC	Soil	NA	NA	12	NA	CS Spring-13.Sand	Controlled	Illumina	22	1	L1151	35802	27592	26102
L1118.C8.2.BS.t2.NA	B5-33	TATCGCGCGATA	Soil	NA	NA	12	NA	CS Spring-13.Sand	Controlled	Illumina	22	2	L1151	51028	38623	36588
L1118.C8.3.BS.t2.NA	B5-34	CTCTACGAACAG	Soil	NA	NA	12	NA	CS Spring-13.Sand	Controlled	Illumina	22	3	L1151	33956	26583	25274
L1118.Paj.1.R.t3.u	B5-35	CTCCTCCCTTAC	Root	Arabis	Pajares	28	vegetative	CS Spring-13.Sand	Controlled	Illumina	22	1	L1151	54002	39610	39091
L1118.Paj.2.R.t3.u	B5-36	CGTGTTATGTGG	Root	Arabis	Pajares	28	vegetative	CS Spring-13.Sand	Controlled	Illumina	22	2	L1151	53837	42303	41621
L1118.Paj.3.R.t3.u	B5-37	ATTAGCAGCGTA	Root	Arabis	Pajares	28	vegetative	CS Spring-13.Sand	Controlled	Illumina	22	3	L1151	119806	87687	86172
L1118.Paj.4.R.t3.u	B5-38	CAAGTTTCCGCG	Root	Arabis	Pajares	28	vegetative	CS Spring-13.Sand	Controlled	Illumina	22	4	L1151	81960	60806	59697
L1118.pep.1.R.t3.u	B5-43	ACAAACATGGTC	Root	Arabis	pep1	28	flowering	CS Spring-13.Sand	Controlled	Illumina	22	1	L1151	79387	57382	56771
L1118.pep.2.R.t3.u	B5-44	TCGAAACATGCA	Root	Arabis	pep1	28	flowering	CS Spring-13.Sand	Controlled	Illumina	22	2	L1151	83059	59240	58530
L1118.pep.3.R.t3.u	B5-45	TTCCCACCCATT	Root	Arabis	pep1	28	flowering	CS Spring-13.Sand	Controlled	Illumina	22	3	L1151	105816	78769	78028
L1118.pep.4.R.t3.u	B5-46	AGCAGAACATCT	Root	Arabis	pep1	28	flowering	CS Spring-13.Sand	Controlled	Illumina	22	4	L1151	79168	57686	57079
L1118.C8.1.BS.t3.NA	B5-51	ATTTAGGACGAC	Soil	NA	NA	28	NA	CS Spring-13.Sand	Controlled	Illumina	22	1	L1151	42550	20628	19501
L1118.C8.2.BS.t3.NA	B5-52	GGTTTAACACGC	Soil	NA	NA	28	NA	CS Spring-13.Sand	Controlled	Illumina	22	2	L1151	43402	20084	18977
L1118.C8.3.BS.t3.NA	B5-53	AGACAGTAGGAG	Soil	NA	NA	28	NA	CS Spring-13.Sand	Controlled	Illumina	22	3	L1151	43767	21429	20232
L1118.Paj.1.Rh.t1.u	B5-54	GCAGATTTCCAG	Rhizosphere	Arabis	Pajares	6	vegetative	CS Spring-13.Sand	Controlled	Illumina	22	1	L1151	39490	19569	19210
L1118.Paj.2.Rh.t1.u	B5-55	AGATGATCAGTC	Rhizosphere	Arabis	Pajares	6	vegetative	CS Spring-13.Sand	Controlled	Illumina	22	2	L1151	58527	31678	31162
L1118.Paj.3.Rh.t1.u	B5-56	TATCACCGGCAC	Rhizosphere	Arabis	Pajares	6	vegetative	CS Spring-13.Sand	Controlled	Illumina	22	3	L1151	62641	31357	30826
L1118.pep.1.Rh.t1.u	B5-57	CCAGATATAGCA	Rhizosphere	Arabis	pep1	6	vegetative	CS Spring-13.Sand	Controlled	Illumina	22	1	L1151	73088	37875	37353
L1118.pep.2.Rh.t1.u	B5-58	GGTCTCCTACAG	Rhizosphere	Arabis	pep1	6	vegetative	CS Spring-13.Sand	Controlled	Illumina	22	2	L1151	76538	37130	36398
L1118.pep.3.Rh.t1.u	B5-59	ACAGCTCAAACA	Rhizosphere	Arabis	pep1	6	vegetative	CS Spring-13.Sand	Controlled	Illumina	22	3	L1151	69683	32199	31456
L1118.Paj.1.Rh.t2.u	B5-66	AAGTCACACACA	Rhizosphere	Arabis	Pajares	12	vegetative	CS Spring-13.Sand	Controlled	Illumina	22	1	L1151	50643	22524	21787
L1118.Paj.2.Rh.t2.u	B5-67	CACACAAAGTCA	Rhizosphere	Arabis	Pajares	12	vegetative	CS Spring-13.Sand	Controlled	Illumina	22	2	L1151	85201	36509	35484
L1118.Paj.3.Rh.t2.u	B5-68	GTTCCTCCATTA	Rhizosphere	Arabis	Pajares	12	vegetative	CS Spring-13.Sand	Controlled	Illumina	22	3	L1151	96133	41377	39757
L1118.Paj.4.Rh.t2.u	B5-69	CATCAAGCATAG	Rhizosphere	Arabis	Pajares	12	vegetative	CS Spring-13.Sand	Controlled	Illumina	22	4	L1151	53369	22522	21580
L1118.pep.1.Rh.t2.u	B5-73	TCATTCCACTCA	Rhizosphere	Arabis	pep1	12	flowering	CS Spring-13.Sand	Controlled	Illumina	22	1	L1151	168099	118854	116374
L1118.pep.2.Rh.t2.u	B5-74	ACCATCCAACGA	Rhizosphere	Arabis	pep1	12	flowering	CS Spring-13.Sand	Controlled	Illumina	22	2	L1151	222852	155004	148958
L1118.pep.3.Rh.t2.u	B5-75	ATGCCGGTAATA	Rhizosphere	Arabis	pep1	12	flowering	CS Spring-13.Sand	Controlled	Illumina	22	3	L1151	104877	73778	71699
L1118.pep.4.Rh.t2.u	B5-76	TCAACCCGTGAA	Rhizosphere	Arabis	pep1	12	flowering	CS Spring-13.Sand	Controlled	Illumina	22	4	L1151	133254	92168	89680
L1118.Paj.1.Rh.t3.u	B5-81	AGCCAGTCATAC	Rhizosphere	Arabis	Pajares	28	vegetative	CS Spring-13.Sand	Controlled	Illumina	22	1	L1151	95586	68593	66747
L1118.Paj.2.Rh.t3.u	B5-82	GAGTTAGCATCA	Rhizosphere	Arabis	Pajares	28	vegetative	CS Spring-13.Sand	Controlled	Illumina	22	2	L1151	150528	102721	98727
L1118.Paj.3.Rh.t3.u	B5-83	TAAGACTACTGG	Rhizosphere	Arabis	Pajares	28	vegetative	CS Spring-13.Sand	Controlled	Illumina	22	3	L1151	131799	90820	87281
L1118.Paj.4.Rh.t3.u	B5-84	GTCTCCTCCCTT	Rhizosphere	Arabis	Pajares	28	vegetative	CS Spring-13.Sand	Controlled	Illumina	22	4	L1151	78740	55477	53544
L1118.pep.1.Rh.t3.u	B5-89	AGTGTCGATTCG	Rhizosphere	Arabis	pep1	28	flowering	CS Spring-13.Sand	Controlled	Illumina	22	1	L1151	121207	80783	78833
L1118.pep.2.Rh.t3.u	B5-90	TCCGAGTCACCA	Rhizosphere	Arabis	pep1	28	flowering	CS Spring-13.Sand	Controlled	Illumina	22	2	L1151	101230	67611	66034
L1118.pep.3.Rh.t3.u	B5-91	AGTCTGTCTGCG	Rhizosphere	Arabis	pep1	28	flowering	CS Spring-13.Sand	Controlled	Illumina	22	3	L1151	145716	99972	96925
L1118.pep.4.Rh.t3.u	B5-92	AGACAAGCTTCC	Rhizosphere	Arabis	pep1	28	flowering	CS Spring-13.Sand	Controlled	Illumina	22	4	L1151	187400	126498	123150
L1264.Paj.1.R.t1.u	B5-1	TCCCTTGTCTCC	Root	Arabis	Pajares	6	vegetative	CS Spring-13.Sand	Controlled	Illumina	22	1	L1264	64467	49855	49580
L1264.Paj.2.R.t1.u	B5-2	ACGAGACTGATT	Root	Arabis	Pajares	6	vegetative	CS Spring-13.Sand	Controlled	Illumina	22	2	L1264	79349	61189	60784
L1264.Paj.3.R.t1.u	B5-3	ACCGGTATGTAC	Root	Arabis	Pajares	6	vegetative	CS Spring-13.Sand	Controlled	Illumina	22	3	L1264	68634	49856	49507
L1264.pep.1.R.t1.u	B5-4	TGCATACACTGG	Root	Arabis	pep1	6	vegetative	CS Spring-13.Sand	Controlled	Illumina	22	1	L1264	67036	50407	50140
L1264.pep.2.R.t1.u	B5-5	TGGTCAACGATA	Root	Arabis	pep1	6	vegetative	CS Spring-13.Sand	Controlled	Illumina	22	2	L1264	75413	54525	54103
L1264.pep.3.R.t1.u	B5-6	ATCGCACAGTAA	Root	Arabis	pep1	6	vegetative	CS Spring-13.Sand	Controlled	Illumina	22	3	L1264	57580	43515	43159
L1264.C8.1.BS.t1.NA	B5-13	GCAACACCATCC	Soil	NA	NA	6	NA	CS Spring-13.Sand	Controlled	Illumina	22	1	L1264	42840	30594	28951
L1264.C8.2.BS.t1.NA	B5-14	AGTCGTGCACAT	Soil	NA	NA	6	NA	CS Spring-13.Sand	Controlled	Illumina	22	2	L1264	92634	69675	66198
L1264.C8.3.BS.t1.NA	B5-15	AGTTACGAGCTA	Soil	NA	NA	6	NA	CS Spring-13.Sand	Controlled	Illumina	22	3	L1264	82973	59779	56610
L1264.Paj.1.R.t2.u	B5-16	TTGCGTTAGCAG	Root	Arabis	Pajares	12	vegetative	CS Spring-13.Sand	Controlled	Illumina	22	1	L1264	50410	37990	37557
L1264.Paj.2.R.t2.u	B5-17	TACGAGCCCTAA	Root	Arabis	Pajares	12	vegetative	CS Spring-13.Sand	Controlled	Illumina	22	2	L1264	48222	35898	35448
L1264.Paj.3.R.t2.u	B5-18	TGTCGCAAATAG	Root	Arabis	Pajares	12	vegetative	CS Spring-13.Sand	Controlled	Illumina	22	3	L1264	38129	29600	29221
L1264.Paj.4.R.t2.u	B5-19	ACAATAGACACC	Root	Arabis	Pajares	12	vegetative	CS Spring-13.Sand	Controlled	Illumina	22	4	L1264	49125	37541	36994
L1264.pep.1.R.t2.u	B5-24	TCGACCAAACAC	Root	Arabis	pep1	12	Flowering	CS Spring-13.Sand	Controlled	Illumina	22	1	L1264	52556	40331	39805
L1291.pep.1.R.t1.o.46	B5-1	TCCCTTGTCTCC	Root	Arabis	pep1	6	vegetative	CS Fall-13.Sand	Controlled	Illumina	46	1	L1291	62593	42981	42485
L1291.pep.2.R.t1.o.46	B5-2	ACGAGACTGATT	Root	Arabis	pep1	6	vegetative	CS Fall-13.Sand	Controlled	Illumina	46	2	L1291	70590	50866	50301
L1291.pep.3.R.t1.o.46	B5-3	ACCGGTATGTAC	Root	Arabis	pep1	6	vegetative	CS Fall-13.Sand	Controlled	Illumina	46	3	L1291	80960	57784	57197
L1291.Paj.1.R.t1.o.46	B5-4	TGCATACACTGG	Root	Arabis	Pajares	6	vegetative	CS Fall-13.Sand	Controlled	Illumina	46	1	L1291	69074	48818	48321
L1291.Paj.2.R.t1.o.46	B5-5	TGGTCAACGATA	Root	Arabis	Pajares	6	vegetative	CS Fall-13.Sand	Controlled	Illumina	46	2	L1291	50225	35319	34982
L1291.Paj.3.R.t1.o.46	B5-6	ATCGCACAGTAA	Root	Arabis	Pajares	6	vegetative	CS Fall-13.Sand	Controlled	Illumina	46	3	L1291	56270	42129	41760
L1291.C9.1.BS.t1.o.46	B5-7	GTCGTGTAGCCT	Soil	NA	NA	6	NA	CS Fall-13.Sand	Controlled	Illumina	46	1	L1291	73647	49893	46954
L1291.C9.2.BS.t1.o.46	B5-8	TACAGCGCATAC	Soil	NA	NA	6	NA	CS Fall-13.Sand	Controlled	Illumina	46	2	L1291	93406	61867	57315
L1291.C9.3.BS.t1.o.46	B5-9	ATCCTTTGGTTC	Soil	NA	NA	6	NA	CS Fall-13.Sand	Controlled	Illumina	46	3	L1291	112305	74965	70355
L1291.Paj.1.R.t2.o.46	B5-10	AGTCGAACGAGG	Root	Arabis	Pajares	12	vegetative	CS Fall-13.Sand	Controlled	Illumina	46	1	L1291	94897	65305	64579
L1291.Paj.2.R.t2.o.46	B5-11	ACCAGTGACTCA	Root	Arabis	Pajares	12	vegetative	CS Fall-13.Sand	Controlled	Illumina	46	2	L1291	66251	44767	44141
L1291.Paj.3.R.t2.o.46	B5-12	CCAATACGCCTG	Root	Arabis	Pajares	12	vegetative	CS Fall-13.Sand	Controlled	Illumina	46	3	L1291	87435	58948	58266
L1291.Paj.4.R.t2.o.46	B5-13	GCAACACCATCC	Root	Arabis	Pajares	12	vegetative	CS Fall-13.Sand	Controlled	Illumina	46	4	L1291	52368	38322	37932
L1291.pep.1.R.t2.o.46	B5-14	AGTCGTGCACAT	Root	Arabis	pep1	12	flowering	CS Fall-13.Sand	Controlled	Illumina	46	1	L1291	84861	64644	64081
L1291.pep.2.R.t2.o.46	B5-15	AGTTACGAGCTA	Root	Arabis	pep1	12	flowering	CS Fall-13.Sand	Controlled	Illumina	46	2	L1291	59473	43913	43476
L1291.pep.3.R.t2.o.46	B5-16	TTGCGTTAGCAG	Root	Arabis	pep1	12	flowering	CS Fall-13.Sand	Controlled	Illumina	46	3	L1291	83591	62943	62327
L1291.pep.4.R.t2.o.46	B5-17	TACGAGCCCTAA	Root	Arabis	pep1	12	flowering	CS Fall-13.Sand	Controlled	Illumina	46	4	L1291	85251	65156	64339
L1291.C9.3.BS.t2.NA.46	B5-18	TGTCGCAAATAG	Soil	NA	NA	12	NA	CS Fall-13.Sand	Controlled	Illumina	46	3	L1291	139988	96762	90456
L1291.C9.4.BS.t2.NA.46	B5-19	ACAATAGACACC	Soil	NA	NA	12	NA	CS Fall-13.Sand	Controlled	Illumina	46	4	L1291	193061	131538	123590
L1291.C9.1.BS.t2.NA.46	B5-20	TCTCTACCACTC	Soil	NA	NA	12	NA	CS Fall-13.Sand	Controlled	Illumina	46	1	L1291	167860	112240	104755
L1291.Paj.2.R.t3.o.46	B5-21	CGATCGAACACT	Root	Arabis	Pajares	28	vegetative	CS Fall-13.Sand	Controlled	Illumina	46	2	L1291	105333	78895	78328
L1291.Paj.3.R.t3.o.46	B5-22	ATTGCAAGCAAC	Root	Arabis	Pajares	28	vegetative	CS Fall-13.Sand	Controlled	Illumina	46	3	L1291	134657	85453	84699
L1291.Paj.4.R.t3.o.46	B5-23	AGCGCTCACATC	Root	Arabis	Pajares	28	vegetative	CS Fall-13.Sand	Controlled	Illumina	46	4	L1291	142455	103169	102436
L1291.Paj.1.R.t3.o.46	B5-24	TCGACCAAACAC	Root	Arabis	Pajares	28	vegetative	CS Fall-13.Sand	Controlled	Illumina	46	1	L1291	162162	101193	100636
L1291.pep.2.R.t3.o.46	B5-25	TGTGTTACTCCT	Root	Arabis	pep1	28	flowering	CS Fall-13.Sand	Controlled	Illumina	46	2	L1291	119344	81598	81282
L1291.pep.3.R.t3.o.46	B5-26	TGCACAGTCGCT	Root	Arabis	pep1	28	flowering	CS Fall-13.Sand	Controlled	Illumina	46	3	L1291	79264	51968	51642
L1291.pep.4.R.t3.o.46	B5-27	TTCTAGAGTGCG	Root	Arabis	pep1	28	flowering	CS Fall-13.Sand	Controlled	Illumina	46	4	L1291	78442	51349	50848
L1291.pep.1.R.t3.o.46	B5-28	ACACCTGCGATC	Root	Arabis	pep1	28	flowering	CS Fall-13.Sand	Controlled	Illumina	46	1	L1291	52308	35351	35017
L1291.C9.2.BS.t3.NA.46	B5-29	ATTCCTCTCCAC	Soil	NA	NA	28	NA	CS Fall-13.Sand	Controlled	Illumina	46	2	L1291	47017	30864	29025
L1291.C9.3.BS.t3.NA.46	B5-30	CATCGACGAGTT	Soil	NA	NA	28	NA	CS Fall-13.Sand	Controlled	Illumina	46	3	L1291	85166	56387	53608
L1291.C9.4.BS.t3.NA.46	B5-31	CACCACAGAATC	Soil	NA	NA	28	NA	CS Fall-13.Sand	Controlled	Illumina	46	4	L1291	57361	38674	37429
L1291.pep.1.Rh.t1.o.46	B5-32	GGTCTTAGCACC	Rhizosphere	Arabis	pep1	6	vegetative	CS Fall-13.Sand	Controlled	Illumina	46	1	L1291	70616	44969	42664
L1291.pep.2.Rh.t1.o.46	B5-33	TATCGCGCGATA	Rhizosphere	Arabis	pep1	6	vegetative	CS Fall-13.Sand	Controlled	Illumina	46	2	L1291	106648	67711	64467
L1291.pep.3.Rh.t1.o.46	B5-34	CTCTACGAACAG	Rhizosphere	Arabis	pep1	6	vegetative	CS Fall-13.Sand	Controlled	Illumina	46	3	L1291	108911	71836	68547
L1291.Paj.1.Rh.t1.o.46	B5-35	CTCCTCCCTTAC	Rhizosphere	Arabis	Pajares	6	vegetative	CS Fall-13.Sand	Controlled	Illumina	46	1	L1291	143702	89928	85909
L1291.Paj.2.Rh.t1.o.46	B5-36	CGTGTTATGTGG	Rhizosphere	Arabis	Pajares	6	vegetative	CS Fall-13.Sand	Controlled	Illumina	46	2	L1291	127560	82302	78612
L1291.Paj.3.Rh.t1.o.46	B5-37	ATTAGCAGCGTA	Rhizosphere	Arabis	Pajares	6	vegetative	CS Fall-13.Sand	Controlled	Illumina	46	3	L1291	187450	119168	113478
L1291.Paj.4.Rh.t2.o.46	B5-38	CAAGTTTCCGCG	Rhizosphere	Arabis	Pajares	12	vegetative	CS Fall-13.Sand	Controlled	Illumina	46	4	L1291	171702	104130	98942
L1291.Paj.1.Rh.t2.o.46	B5-39	CCTTGTTCACCT	Rhizosphere	Arabis	Pajares	12	vegetative	CS Fall-13.Sand	Controlled	Illumina	46	1	L1291	113918	70429	67498
L1291.Paj.2.Rh.t2.o.46	B5-40	AACCAGCAGATT	Rhizosphere	Arabis	Pajares	12	vegetative	CS Fall-13.Sand	Controlled	Illumina	46	2	L1291	71188	44165	42557
L1291.Paj.3.Rh.t2.o.46	B5-41	CTAGAGCTCCCA	Rhizosphere	Arabis	Pajares	12	vegetative	CS Fall-13.Sand	Controlled	Illumina	46	3	L1291	117277	73625	70109
L1291.pep.4.Rh.t2.o.46	B5-42	CACGCAGTCTAC	Rhizosphere	Arabis	pep1	12	flowering	CS Fall-13.Sand	Controlled	Illumina	46	4	L1291	67419	42809	40864
L1291.pep.1.Rh.t2.o.46	B5-43	ACAAACATGGTC	Rhizosphere	Arabis	pep1	12	flowering	CS Fall-13.Sand	Controlled	Illumina	46	1	L1291	107563	67852	65158
L1291.pep.2.Rh.t2.o.46	B5-44	TCGAAACATGCA	Rhizosphere	Arabis	pep1	12	flowering	CS Fall-13.Sand	Controlled	Illumina	46	2	L1291	124332	78224	75094
L1291.pep.3.Rh.t2.o.46	B5-45	TTCCCACCCATT	Rhizosphere	Arabis	pep1	12	flowering	CS Fall-13.Sand	Controlled	Illumina	46	3	L1291	120402	75912	72686
L1291.Paj.4.Rh.t3.o.46	B5-46	AGCAGAACATCT	Rhizosphere	Arabis	Pajares	28	vegetative	CS Fall-13.Sand	Controlled	Illumina	46	4	L1291	183466	110976	107897
L1291.Paj.1.Rh.t3.o.46	B5-47	GAAACATCCCAC	Rhizosphere	Arabis	Pajares	28	vegetative	CS Fall-13.Sand	Controlled	Illumina	46	1	L1291	184623	112992	109507
L1291.Paj.2.Rh.t3.o.46	B5-48	CTGTCAGTGACC	Rhizosphere	Arabis	Pajares	28	vegetative	CS Fall-13.Sand	Controlled	Illumina	46	2	L1291	113154	71508	69124
L1291.Paj.3.Rh.t3.o.46	B5-49	CGGATCTAGTGT	Rhizosphere	Arabis	Pajares	28	vegetative	CS Fall-13.Sand	Controlled	Illumina	46	3	L1291	119751	70033	68256
L1291.pep.4.Rh.t3.o.46	B5-50	TTCTCCATCACA	Rhizosphere	Arabis	pep1	28	flowering	CS Fall-13.Sand	Controlled	Illumina	46	4	L1291	182829	111046	108645
L1291.pep.1.Rh.t3.o.46	B5-51	ATTTAGGACGAC	Rhizosphere	Arabis	pep1	28	flowering	CS Fall-13.Sand	Controlled	Illumina	46	1	L1291	139440	85041	83107
L1291.pep.2.Rh.t3.o.46	B5-52	GGTTTAACACGC	Rhizosphere	Arabis	pep1	28	flowering	CS Fall-13.Sand	Controlled	Illumina	46	2	L1291	93914	56961	55309
L1291.pep.3.Rh.t3.o.46	B5-53	AGACAGTAGGAG	Rhizosphere	Arabis	pep1	28	flowering	CS Fall-13.Sand	Controlled	Illumina	46	3	L1291	115431	71639	69927
Diversification experiments															Read counts
SampleID	BC_ID	Barcode	Type	Species	Genotype	Timepoint (weeks)	State	Soil	Environment	Technique	Biological Replicate	Technical Replicate	Library	demultiplexed	Usearch	Thresholded
L35BS1		ACACGT	Soil	NA	NA	6	vegetative	CS Fall-10	Controlled	454	1	1	L35	31165	15896	11927
L35BS2		ACGTAC	Soil	NA	NA	6	vegetative	CS Fall-10	Controlled	454	1	2	L35	42573	20928	15622
L35Bs3		ACTGCA	Soil	NA	NA	6	vegetative	CS Fall-10	Controlled	454	1	3	L35	26361	13654	10148
L35AtCol1		AGAGTC	Root	Arabidopsis	Col0	6	vegetative	CS Fall-10	Controlled	454	1	1	L35	17173	11638	11270
L35AtCol2		AGCTGA	Root	Arabidopsis	Col0	6	vegetative	CS Fall-10	Controlled	454	1	2	L35	21301	14435	13944
L35AtCol3		AGTCAG	Root	Arabidopsis	Col0	6	vegetative	CS Fall-10	Controlled	454	1	3	L35	15309	10331	9898
L35ChOx1		GACTAG	Root	Cardamine	Oxford	6	vegetative	CS Fall-10	Controlled	454	1	1	L35	21783	14231	13609
L35ChOx2		GAGATC	Root	Cardamine	Oxford	6	vegetative	CS Fall-10	Controlled	454	1	2	L35	40230	26870	25956
L35ChOx3		GATCGA	Root	Cardamine	Oxford	6	vegetative	CS Fall-10	Controlled	454	1	3	L35	19345	12375	11702
L35AaPaj1		GTACAC	Root	Arabis	Pajares	6	vegetative	CS Fall-10	Controlled	454	1	1	L35	18885	12877	12299
L35AaPaj2		GTCACA	Root	Arabis	Pajares	6	vegetative	CS Fall-10	Controlled	454	1	2	L35	15126	9412	8828
L35AaPaj3		GTGTGT	Root	Arabis	Pajares	6	vegetative	CS Fall-10	Controlled	454	1	3	L35	14900	9953	9388
L905ABs1		TTACGGCCAGAGTC	Soil	NA	NA	6	vegetative	CS Spring-13	Controlled	454	28C	1	L905	17724	6517	4922
L905ABs2		TTACGGCCAGCTGA	Soil	NA	NA	6	vegetative	CS Spring-13	Controlled	454	28C	2	L905	12337	4470	3377
L905ABs3		TTACGGCCAGTCAG	Soil	NA	NA	6	vegetative	CS Spring-13	Controlled	454	28C	3	L905	19862	7405	5506
L905ACol1		TTACGGCCACACGT	Root	Arabidopsis	Col0	6	vegetative	CS Spring-13	Controlled	454	28C	1	L905	10832	6667	6255
L905ACol2		TTACGGCCACGTAC	Root	Arabidopsis	Col0	6	vegetative	CS Spring-13	Controlled	454	28C	2	L905	12155	6373	5829
L905ACol3		TTACGGCCACTGCA	Root	Arabidopsis	Col0	6	vegetative	CS Spring-13	Controlled	454	28C	3	L905	10563	6291	5895
L905AOx1		TTACGGCCCACAGT	Root	Cardamine	Oxford	6	vegetative	CS Spring-13	Controlled	454	28C	1	L905	11397	6198	5827
L905AOx2		TTACGGCCCAGTCA	Root	Cardamine	Oxford	6	vegetative	CS Spring-13	Controlled	454	28C	2	L905	12238	5606	5129
L905AOx3		TTACGGCCCATGAC	Root	Cardamine	Oxford	6	vegetative	CS Spring-13	Controlled	454	28C	3	L905	15239	8124	7726
L905APaj1		TTACGGCCATATCG	Root	Arabis	Pajares	6	vegetative	CS Spring-13	Controlled	454	28C	1	L905	12735	7523	7041
L905APaj2		TTACGGCCATCGAT	Root	Arabis	Pajares	6	vegetative	CS Spring-13	Controlled	454	28C	2	L905	11871	6205	5643
L905APaj3		TTACGGCCATGCTA	Root	Arabis	Pajares	6	vegetative	CS Spring-13	Controlled	454	28C	3	L905	18840	9906	9097
L1118BS1		TTACGGCCCGTATA	Soil	NA	NA	6	vegetative	CS Fall-13	Controlled	454	57	1	L1118	7677	3937	2553
L1118BS2		TTACGGCCGACTAG	Soil	NA	NA	6	vegetative	CS Fall-13	Controlled	454	57	2	L1118	11266	5794	3882
L1118BS3		TTACGGCCGAGATC	Soil	NA	NA	6	vegetative	CS Fall-13	Controlled	454	57	3	L1118	9945	5097	3372
L1118Col1		TTACGGCCGATCGA	Root	Arabidopsis	Col0	6	vegetative	CS Fall-13	Controlled	454	57	1	L1118	10922	7338	6940
L1118Col2		TTACGGCCGTACAC	Root	Arabidopsis	Col0	6	vegetative	CS Fall-13	Controlled	454	57	2	L1118	10964	6279	5689
L1118Col3		TTACGGCCGTCACA	Root	Arabidopsis	Col0	6	vegetative	CS Fall-13	Controlled	454	57	3	L1118	10546	7444	6925
L1118Ox1		TTACGGCCTATACG	Root	Cardamine	Oxford	6	vegetative	CS Fall-13	Controlled	454	57	1	L1118	6318	4263	4108
L1118Ox2		TTACGGCCTCAGAG	Root	Cardamine	Oxford	6	vegetative	CS Fall-13	Controlled	454	57	2	L1118	4891	2869	2655
L1118Ox3		TTACGGCCTCGAGA	Root	Cardamine	Oxford	6	vegetative	CS Fall-13	Controlled	454	57	3	L1118	4297	2804	2586
L1118Paj1		TTACGGCCGTGTGT	Root	Arabis	Pajares	6	vegetative	CS Fall-13	Controlled	454	57	1	L1118	10456	6120	5384
L1118Paj2		TTACGGCCTACGTA	Root	Arabis	Pajares	6	vegetative	CS Fall-13	Controlled	454	57	2	L1118	8179	5029	4606
L1118Paj3		TTACGGCCTAGCAT	Root	Arabis	Pajares	6	vegetative	CS Fall-13	Controlled	454	57	3	L1118	7433	4297	3834
454 vs Illumina															Read counts
SampleID	BC_ID	Barcode	Type	Species	Genotype	Timepoint (weeks)	State	Soil	Environment	Technique	Biological Replicate	Technical Replicate	Library	demultiplexed	Usearch	Thresholded
L1264.Col.1.R.454	B5-84	GTCTCCTCCCTT	Root	Arabidopsis	Col0	6	vegetative	CS Fall-13	Controlled	Illumina	57	1	L1264	39229	30586	29933
L1264.Col.2.R.454	B5-85	CTTAGCTACTCT	Root	Arabidopsis	Col0	6	vegetative	CS Fall-13	Controlled	Illumina	57	2	L1264	49097	32238	31104
L1264.Col.3.R.454	B5-86	ATCGAATCGAGT	Root	Arabidopsis	Col0	6	vegetative	CS Fall-13	Controlled	Illumina	57	3	L1264	47742	37188	36329
L1264.Paj.1.R.454	B5-87	CGCGTCAAACTA	Root	Arabis	Pajares	6	vegetative	CS Fall-13	Controlled	Illumina	57	1	L1264	29709	21132	20099
L1264.Paj.2.R.454	B5-88	GATCAACCCACA	Root	Arabis	Pajares	6	vegetative	CS Fall-13	Controlled	Illumina	57	2	L1264	50694	37884	36434
L1264.Paj.3.R.454	B5-89	AGTGTCGATTCG	Root	Arabis	Pajares	6	vegetative	CS Fall-13	Controlled	Illumina	57	3	L1264	52283	39765	38227
L1264.Ox.1.R.454	B5-90	TCCGAGTCACCA	Root	Cardamine	Oxford	6	vegetative	CS Fall-13	Controlled	Illumina	57	1	L1264	51449	42204	41179
L1264.Ox.2.R.454	B5-91	AGTCTGTCTGCG	Root	Cardamine	Oxford	6	vegetative	CS Fall-13	Controlled	Illumina	57	2	L1264	73299	53449	51532
L1264.C5.1.BS.454	B5-92	AGACAAGCTTCC	Soil	NA	NA	6	vegetative	CS Fall-13	Controlled	Illumina	57	1	L1264	101704	62957	55682
L1264.C5.2.BS.454	B5-93	GATCTAATCGAG	Soil	NA	NA	6	vegetative	CS Fall-13	Controlled	Illumina	57	2	L1264	84023	53822	48428
L1264.C5.3.BS.454	B5-94	TAAACGCGACTC	Soil	NA	NA	6	vegetative	CS Fall-13	Controlled	Illumina	57	3	L1264	179203	122576	110156
